# Supplementary material for: Qualitative exploration of comprehension and experiences of healthcare professionals regarding nutrition care in Karachi, Pakistan
Source: PLOS Glob Public Health. 2025 Dec 30;5(12):e0005483. doi: 10.1371/journal.pgph.0005483 (PMC12753000; doi:10.1371/journal.pgph.0005483)
Supplement: S5 File — (ZIP) [file pgph.0005483.s005.zip]

Archive with 15 entries (15 files):
- Doctor Female -002.pdf
- Doctor Female -003.pdf
- Doctor Female -004.pdf
- Doctor Female -005.pdf
- Doctor Female-001.pdf
- Doctor Male -006.pdf
- Doctor Male -007.pdf
- Nurse Female - 003.pdf
- Nurse Female -002.pdf
- Nurse Female -004.pdf
- Nurse Female -005.pdf
- Nurse Female-001.pdf
- Nurse Male -006.pdf
- Nurse Male -008.pdf
- Nurse Male-007.pdf
